# Supplementary material for: In-vitro digestion models: a critical review for human and fish and a protocol for in-vitro digestion in fish
Source: Bioengineered. 2021 Jun 30;12(1):3040–64. doi: 10.1080/21655979.2021.1940769 (PMC8806420; doi:10.1080/21655979.2021.1940769)
Supplement: Supplemental Material [file KBIE_A_1940769_SM5054.zip]

Archive with 2 entries (1 files):
- supplementary/
- supplementary/Supplementary Reference File_Updated.docx
